# Supplementary material for: Single-cell transcriptome analyses reveal novel targets modulating cardiac neovascularization by resident endothelial cells following myocardial infarction
Source: Eur Heart J. 2019 Jun 4;40(30):2507–20. doi: 10.1093/eurheartj/ehz305 (PMC6685329; doi:10.1093/eurheartj/ehz305)
Supplement: ehz305_Supplementary_Data [file ehz305_supplementary_data.zip]

Archive with 8 entries (7 files):
- ehz305-Suppl_data/
- ehz305-Suppl_data/Supplementary_FigureS2.png
- ehz305-Suppl_data/Supplementary_FigureS3.png
- ehz305-Suppl_data/Supplementary_Methods.docx
- ehz305-Suppl_data/Thumbs.db
- ehz305-Suppl_data/Supplementary_FigureS1.png
- ehz305-Suppl_data/Supplementary_Movie_S1.mp4
- ehz305-Suppl_data/Supplementary_Table S2.docx
